# Supplementary material for: Polymorphic Phases of Supramolecular Liquid Crystal Complexes Laterally Substituted with Chlorine
Source: Polymers (Basel). 2021 Dec 8;13(24):4292. doi: 10.3390/polym13244292 (PMC8703890; doi:10.3390/polym13244292)
Supplement: Supplementary file 1 [file polymers-13-04292-s001.zip]

Archive with 1 entries (1 files):
- polymers-1480835-supplementary.pdf
